# Supplementary material for: Mechanism for DPY30 and ASH2L intrinsically disordered regions to modulate the MLL/SET1 activity on chromatin
Source: Nat Commun. 2021 May 19;12:2953. doi: 10.1038/s41467-021-23268-9 (PMC8134635; doi:10.1038/s41467-021-23268-9)
Supplement: Supplementary file 3 — Source Data [file 41467_2021_23268_MOESM3_ESM.zip]

Archive with 3 entries (3 files):
- Source Data for Figure 1b 3b Supplementary Figure 1d 2b and 11b.xlsx
- Source Data for figure 6b and S12c.xlsx
- Source Data for western blots.pptx
