# Supplementary material for: Mechanism for DPY30 and ASH2L intrinsically disordered regions to modulate the MLL/SET1 activity on chromatin
Source: Nat Commun. 2021 May 19;12:2953. doi: 10.1038/s41467-021-23268-9 (PMC8134635; doi:10.1038/s41467-021-23268-9)
Supplement: Supplementary file 3 — Source Data [file 41467_2021_23268_MOESM3_ESM.zip › Source Data for Figure 1b 3b Supplementary Figure 1d 2b and 11b.xlsx]

## Sheet: Sheet1
		Figure	Lane	Quantification	% of highest
		Figure 1b	2	43093.7	100
			4	23107.3	53.6211
			8	2157.33	5.00613
			10	4280.64	9.93333
			12	5386.64	12.4998
		Figure 3b	2	37154.6	100
			4	34410.7	92.615
			6	38615.3	103.932
			8	3952.25	10.6373
			10	10	0.0269146
			WT reference for 12 and 14	46315.4	100
			12	2058.72	4.445
			14	10	0.0215911
		Supplementary Figure 1d	4	23571.5	100
			3	703.92	2.98632
			2	2211.86	9.38362
			1	10	0.0424241
			6	21236.7	100
			5	8248.39	38.8402
		Supplementary Figure 2b	2	56373.1	100
			4	549.192	0.97421
			6	0	0
			8	0	0
			10	2416.96	4.28744
			12	31708.5	56.2476
			13	21997.5	46.5533
			14	47252.3	100
			15	2571.13	5.44129
			16	37611.9	79.5981
		Supplementary Figure 11b	2	8932.64	100
			4	707.092	7.91582
			6	134.142	1.50171
			8	114.021	1.27645
