# Supplementary material for: Mechanism for DPY30 and ASH2L intrinsically disordered regions to modulate the MLL/SET1 activity on chromatin
Source: Nat Commun. 2021 May 19;12:2953. doi: 10.1038/s41467-021-23268-9 (PMC8134635; doi:10.1038/s41467-021-23268-9)
Supplement: Supplementary file 3 — Source Data [file 41467_2021_23268_MOESM3_ESM.zip › Source Data for figure 6b and S12c.xlsx]

## Sheet: Sheet1
HA CHIP for Figure 6b and S12c
region 1 with gRNA		Ip Ct	std dev	source date	Input Ct	std dev	D Ct	error	% total	range	error
dCas9		29.8643			27.3675
		30.0759			27.0983
		30.2491			27.1713
		30.0631	0.192703	avg.	27.2124	0.139244	-2.85072	0.237747	0.138627	0.117565	0.0210617
										0.163462	0.024835
dCas9-DPY30		21.8633			21.9118					0.163462	0.024835
		21.8439			21.6979
		21.8828			21.7229
		21.8633	0.0194535	avg.	21.7775	0.116949	-0.0858249	0.118556	0.942246	0.867911	0.0743345
										1.02295	0.080701
region 2 with gRNA										1	1
dCas9 only		26.9043			25.1734
		26.8749			25.2265
		26.7698			25.1107
		26.8497	0.0707365	avg.	25.1702	0.057945	-1.67952	0.09144	0.312187	0.293014	0.0191728
dCas9-DPY30		26.8496			27.1723					0.332614	0.0204273
		27.0114			27.3187
		26.9515			27.3637
		26.9375	0.0817881	avg.	27.2849	0.100061	0.347391	0.129234	1.27226	1.16325	0.109011
region 1 without gRNA										1	1
dCas9 only		27.0874			23.0676
		27.1072			23.0714
		27.0904			23.0252
		27.095	0.0106781	avg.	23.0548	0.0256589	-4.04022	0.0277921	0.0607816	0.0596219	0.00115969
dCas9-DPY30		27.6002			23.1535					0.0619638	0.00118225
		27.5195			23.0686
		27.5862			23.2048
		27.5686	0.0431491	avg.	23.1423	0.0688123	-4.42629	0.0812218	0.0465109	0.0439647	0.00254616
region 2 without gRNA	source date	Ip Ct	std dev	source date	Input Ct	std dev	D Ct	error	% total	range	error
dCas9 only		31.1583			26.6996
		30.9935			26.7111
		31.1129			26.6312
		31.0882	0.0850966	avg.	26.6806	0.0431987	-4.40762	0.0954335	0.0471167	0.0441008	0.00301589
dCas9-DPY30		31.1352			26.8601					0.0503388	0.00322214
		31.5255			27.0687
		31.4487			27.0838
		31.3698	0.206749	avg.	27.0042	0.125047	-4.36562	0.241623	0.0485086	0.0410282	0.00748035
										0.0573528	0.00884419
H3K4me3 CHIP for Figure 6b and S12c
		Ip Ct	std dev	source date	Input Ct	std dev	D Ct	error	% total	range	error
Region 1 with gRNA
dCas9 only		26.5436			22.9066
		26.582			22.9878
		26.4988			23.0306
		26.5415	0.0416397	avg.	22.975	0.0630018	-3.56642	0.0755188	0.0844113	0.0801064	0.00430491
dCas9-DPY30		23.2693			22.9508					0.0889475	0.00453625
		23.3536			22.8826
		23.2738			22.988
		23.2989	0.0474204	avg.	22.9405	0.0534711	-0.35844	0.0714692	0.780008	0.742309	0.0376991
										0.819621	0.0396136
Region 2 with gRNA
dCas9 only		28.4397			25.0864
		28.5294			25.1464
		28.2829			25.1798
		28.4173	0.124788	avg.	25.1375	0.0473458	-3.27983	0.133468	0.102961	0.0938633	0.0090979
dCas9-DPY30		26.9075			27.128					0.112941	0.00997973
		27.1455			27.0258
		27.0112			27.1884
		27.0214	0.119343	avg.	27.1141	0.0822094	0.0926709	0.144917	1.06634	0.964433	0.101909
										1.17902	0.112678
Region 1 without gRNA										1	1
dCas9 only without gRNA		27.3702			23.0676
		27.2817			23.0714
		27.4444			23.0252
		27.3654	0.0814617	avg.	23.0548	0.0256589	-4.31066	0.0854072	0.0503921	0.0474955	0.00289662
dCas9-DPY30 without gRNA		25.5686			23.1535					0.0534654	0.00307327
		25.444			23.0686
		25.667			23.2048
		25.5599	0.111738	avg.	23.1423	0.0688123	-2.41756	0.131227	0.187173	0.170899	0.0162739
										0.204997	0.0178235
Region 2 without gRNA
dCas9 only without gRNA		30.8609			26.6996
		30.7906			26.7111
		30.8809			26.6312
		30.8441	0.0474387	avg.	26.6806	0.0431987	-4.16353	0.0641604	0.0558022	0.0533749	0.0024273
dCas9-DPY30 without gRNA		30.3393			26.8601					0.0583399	0.00253768
		30.2574			27.0687
		30.4298			27.0838
		30.3422	0.0862435	avg.	27.0042	0.125047	-3.33799	0.151903	0.098893	0.0890099	0.00988315
										0.109874	0.0109805
